# Supplementary material for: Characterization of the Different Chemical Components and Nutritional Properties of Two Eryngium Species
Source: Foods. 2025 Jan 3;14(1):118. doi: 10.3390/foods14010118 (PMC11719572; doi:10.3390/foods14010118)
Supplement: Supplementary file 1 [file foods-14-00118-s001.zip]

Archive with 1 entries (1 files):
- foods-3400442-supplementary.pdf
